# Supplementary material for: Extensive myocardial calcification following cytokine release syndrome and sepsis: a novel case report with advanced echocardiographic assessment
Source: Eur Heart J Case Rep. 2026 Feb 18;10(3):ytag071. doi: 10.1093/ehjcr/ytag071 (PMC12966006; doi:10.1093/ehjcr/ytag071)
Supplement: ytag071_Supplementary_Data [file ytag071_supplementary_data.zip]

Archive with 3 entries (3 files):
- Video1_BaselineApical4C.mp4.mp4
- Video2_CalcificationDay71.mp4.mp4
- Video3_FinalDysfunction.mp4.mp4
